# Supplementary material for: The evidence supporting AHA guidelines on adult cardiopulmonary resuscitation (CPR)
Source: PLoS One. 2024 Dec 17;19(12):e0309241. doi: 10.1371/journal.pone.0309241 (PMC11651587; doi:10.1371/journal.pone.0309241)
Supplement: S1 Appendix — This appendix includes the recommendations from the AHA 2020 guidelines, detailing the assignment of each recommendation to specific categories based on the relevant topic area. (CSV) [file pone.0309241.s001.csv]

heading	rec	loe	text	topic	type
Recommendations for Recognition of Cardiac Arres	1	C-LD	1. If a victim is unconscious/unresponsive, with absent or abnormal breathing (ie, only gasping), the lay rescuer should assume the victim is in cardiac arrest.	Initiation of CPR	BLS
Recommendations for Recognition of Cardiac Arres	1	C-LD	2. If a victim is unconscious/unresponsive, with absent or abnormal breathing (ie, only gasping), the healthcare provider should check for a pulse for no more than 10 s and, if no definite pulse is felt, should assume the victim is in cardiac arrest.	Initiation of CPR	BLS
Recommendations for Initiation of Resuscitation: Lay Rescuer (Untrained or Trained)	1	B-NR	1. All lay rescuers should, at minimum, provide chest compressions for victims of cardiac arrest.	Initiation of CPR	BLS
Recommendations for Initiation of Resuscitation: Lay Rescuer (Untrained or Trained)	1	C-LD	2. After identifying a cardiac arrest, a lone responder should activate the emergency response system first and immediately begin CPR.	Initiation of CPR	BLS
Recommendations for Initiation of Resuscitation: Lay Rescuer (Untrained or Trained)	1	C-LD	3. We recommend that laypersons initiate CPR for presumed cardiac arrest, because the risk of harm to the patient is low if the patient is not in cardiac arrest.	Initiation of CPR	BLS
Recommendations for Initiation of Resuscitation: Lay Rescuer (Untrained or Trained)	2a	C-LD	4. For lay rescuers trained in CPR using chest compressions and ventilation (rescue breaths), it is reasonable to provide ventilation (rescue breaths) in addition to chest compressions for the adult in OHCA.	Initiation of CPR	BLS
Recommendations for Initiation of Resuscitation: Lay Rescuer (Untrained or Trained)	1	B-NR	1. All lay rescuers should, at minimum, provide chest compressions for victims of cardiac arrest.	Initiation of CPR	BLS
Recommendations for Initiation of Resuscitation: Lay Rescuer (Untrained or Trained)	1	C-LD	2. After identifying a cardiac arrest, a lone responder should activate the emergency response system first and immediately begin CPR.	Initiation of CPR	BLS
Recommendations for Initiation of Resuscitation: Lay Rescuer (Untrained or Trained)	1	C-LD	3. We recommend that laypersons initiate CPR for presumed cardiac arrest, because the risk of harm to the patient is low if the patient is not in cardiac arrest.	Initiation of CPR	BLS
Recommendations for Initiation of Resuscitation: Lay Rescuer (Untrained or Trained)	2a	C-LD	4. For lay rescuers trained in CPR using chest compressions and ventilation (rescue breaths), it is reasonable to provide ventilation (rescue breaths) in addition to chest compressions for the adult in OHCA.	Initiation of CPR	BLS
Recommdendations for Initiation of Resuscitation: Healthcare Provider	1	C-LD	1. A lone healthcare provider should commence with chest compressions rather than with ventilation.	Initiation of CPR	BLS
Recommdendations for Initiation of Resuscitation: Healthcare Provider	2a	C-LD	2. It is reasonable for healthcare providers to perform chest compressions and ventilation for all adult patients in cardiac arrest from either a cardiac or noncardiac cause.	Initiation of CPR	BLS
Recommendations for Opening the Airway	1	C-EO	1. A healthcare provider should use the head tilt–chin lift maneuver to open the airway of a patient when no cervical spine injury is suspected.	Airway	BLS
Recommendations for Opening the Airway	1	C-EO	2. The trained lay rescuer who feels confident in performing both compressions and ventilation should open the airway using a head tilt–chin lift maneuver when no cervical spine injury is suspected.	Airway	BLS
Recommendations for Opening the Airway	2b	C-EO	3. The use of an airway adjunct (eg, oropharyngeal and/or nasopharyngeal airway) may be reasonable in unconscious (unresponsive) patients with no cough or gag reflex to facilitate delivery of ventilation with a bag-mask device.	Airway	BLS
Recommendations for Opening the Airway	2a	C-EO	4. In the presence of known or suspected basal skull fracture or severe coagulopathy, an oral airway is preferred compared with a nasopharyngeal airway.	Airway	BLS
Recommendations for Opening the Airway	3: No Benefit	C-LD	5. The routine use of cricoid pressure in adult cardiac arrest is not recommended.	Airway	BLS
Recommendations for Opening the Airway After Head and Neck Trauma	1	C-EO	1. In cases of suspected cervical spine injury, healthcare providers should open the airway by using a jaw thrust without head extension.	Airway	BLS
Recommendations for Opening the Airway After Head and Neck Trauma	1	C-EO	2. In the setting of head and neck trauma, a head tilt–chin lift maneuver should be performed if the airway cannot be opened with a jaw thrust and airway adjunct insertion.	Airway	BLS
Recommendations for Opening the Airway After Head and Neck Trauma	3: Harm	C-LD	3. In the setting of head and neck trauma, lay rescuers should not use immobilization devices because their use by untrained rescuers may be harmful.	Airway	BLS
Recommendations for Positioning and Location for CPR	1	C-LD	1. When providing chest compressions, the rescuer should place the heel of one hand on the center (middle) of the victim’s chest (the lower half of the sternum) and the heel of the other hand on top of the first so that the hands are overlapped.	Positioning	BLS
Recommendations for Positioning and Location for CPR	1	C-EO	2. Resuscitation should generally be conducted where the victim is found, as long as high-quality CPR can be administered safely and effectively in that location.	Positioning	BLS
Recommendations for Positioning and Location for CPR	2a	C-LD	3. It is preferred to perform CPR on a firm surface and with the victim in the supine position, when feasible.	Positioning	BLS
Recommendations for Positioning and Location for CPR	2b	C-LD	4. When the victim cannot be placed in the supine position, it may be reasonable for rescuers to provide CPR with the victim in the prone position, particularly in hospitalized patients with an advanced airway in place.	Positioning	BLS
Recommendations for Compression Fraction and Pauses	1	C-LD	1. In adult cardiac arrest, total preshock and postshock pauses in chest compressions should be as short as possible.	Compressions	BLS
Recommendations for Compression Fraction and Pauses	1	C-LD	2. The healthcare provider should minimize the time taken to check for a pulse (no more than 10 s) during a rhythm check, and if the rescuer does not definitely feel a pulse, chest compressions should be resumed.	Compressions	BLS
Recommendations for Compression Fraction and Pauses	2a	B-R	3. When 2 or more rescuers are available, it is reasonable to switch chest compressors approximately every 2 min (or after about 5 cycles of compressions and ventilation at a ratio of 30:2) to prevent decreases in the quality of compressions.	Compressions	BLS
Recommendations for Compression Fraction and Pauses	2a	B-R	4. It is reasonable to immediately resume chest compressions after shock delivery for adults in cardiac arrest in any setting.	Compressions	BLS
Recommendations for Compression Fraction and Pauses	2a	C-LD	5. For adults in cardiac arrest receiving CPR without an advanced airway, it is reasonable to pause compressions to deliver 2 breaths, each given over 1 s.	Compressions	BLS
Recommendations for Compression Fraction and Pauses	2b	C-LD	6. In adult cardiac arrest, it may be reasonable to perform CPR with a chest compression fraction of at least 60%.	Compressions	BLS
Recommendations for Compression Depth and Rate	1	B-NR	1. During manual CPR, rescuers should perform chest compressions to a depth of at least 2 inches, or 5 cm, for an average adult while avoiding excessive chest compression depths (greater than 2.4 inches, or 6 cm).	Compressions	BLS
Recommendations for Compression Depth and Rate	2a	B-NR	2. In adult victims of cardiac arrest, it is reasonable for rescuers to perform chest compressions at a rate of 100 to 120/min.	Compressions	BLS
Recommendations for Compression Depth and Rate	2a	C-LD	3. It can be beneficial for rescuers to avoid leaning on the chest between compressions to allow complete chest wall recoil for adults in cardiac arrest.	Compressions	BLS
Recommendations for Compression Depth and Rate	2b	C-EO	4. It may be reasonable to perform chest compressions so that chest compression and recoil/relaxation times are approximately equal.	Compressions	BLS
Recommendations for CPR Feedback and Monitoring	2b	B-R	1. It may be reasonable to use audiovisual feedback devices during CPR for real- time optimization of CPR performance.	CPR feedback, monitoring, checks	BLS
Recommendations for CPR Feedback and Monitoring	2b	C-LD	2. It may be reasonable to use physiological parameters such as arterial blood pressure or end-tidal CO2 when feasible to monitor and optimize CPR quality.	CPR feedback, monitoring, checks	BLS
Recommendations for Ventilation During Cardiac Arrest: Special Situations	2a	C-LD	1. It is reasonable for a rescuer to use mouth-to-nose ventilation if ventilation through the victim’s mouth is impossible or impractical.	Ventilation	BLS
Recommendations for Ventilation During Cardiac Arrest: Special Situations	2b	C-EO	2. For a victim with a tracheal stoma who requires rescue breathing, either mouth-to- stoma or face mask (pediatric preferred)– to–stoma ventilation may be reasonable.	Ventilation	BLS
Recommendations for Fundamentals of Ventilation During Cardiac Arrest	2a	C-LD	1. For adults in cardiac arrest receiving ventilation, tidal volumes of approximately 500 to 600 mL, or enough to produce visible chest rise, are reasonable.	Ventilation	BLS
Recommendations for Fundamentals of Ventilation During Cardiac Arrest	2a	C-EO	2. In patients without an advanced airway, it is reasonable to deliver breaths either by mouth or by using bag-mask ventilation.	Ventilation	BLS
Recommendations for Fundamentals of Ventilation During Cardiac Arrest	2b	C-EO	3. When providing rescue breaths, it may be reasonable to give 1 breath over 1 s, take a “regular” (not deep) breath, and give a second rescue breath over 1 s.	Ventilation	BLS
Recommendations for Fundamentals of Ventilation During Cardiac Arrest	3: Harm	C-LD	4. Rescuers should avoid excessive ventilation (too many breaths or too large a volume) during CPR.	Ventilation	BLS
Ventilation in Patients With Spontaneous Circulation (Respiratory Arrest)	2b	C-LD	1. If an adult victim with spontaneous circulation (ie, strong and easily palpable pulses) requires support of ventilation, it may be reasonable for the healthcare provider to give rescue breaths at a rate of about 1 breath every 6 s, or about 10 breaths per minute.	Ventilation	BLS
Recommendations for Compression-to-Ventilation Ratio: ALS	2a	B-R	1. Before placement of an advanced airway (supraglottic airway or tracheal tube), it is reasonable for healthcare providers to perform CPR with cycles of 30 compressions and 2 breaths.	Ventilation	ALS
Recommendations for Compression-to-Ventilation Ratio: ALS	2b	B-R	2. It may be reasonable for EMS providers to use a rate of 10 breaths per minute (1 breath every 6 s) to provide asynchronous ventilation during continuous chest compressions before placement of an advanced airway.	Ventilation	ALS
Recommendations for Compression-to-Ventilation Ratio: ALS	2b	C-LD	3. If an advanced airway is in place, it may be reasonable for the provider to deliver 1 breath every 6 s (10 breaths/min) while continuous chest compressions are being performed.	Ventilation	ALS
Recommendations for Compression-to-Ventilation Ratio: ALS	2b	C-LD	4. It may be reasonable to initially use minimally interrupted chest compressions (ie, delayed ventilation) for witnessed shockable OHCA as part of a bundle of care.	Ventilation	ALS
Recommendations for Defibrillation Indication, Type, and Energy	1	B-NR	1. Defibrillators (using biphasic or monophasic waveforms) are recommended to treat tachyarrhythmias requiring a shock.	Defibrillation	BLS
Recommendations for Defibrillation Indication, Type, and Energy	2a	B-R	2. Based on their greater success in arrhythmia termination, defibrillators using biphasic waveforms are preferred over monophasic defibrillators for treatment of tachyarrhythmias.	Defibrillation	BLS
Recommendations for Defibrillation Indication, Type, and Energy	2a	B-NR	3. A single shock strategy is reasonable in preference to stacked shocks for defibrillation in the setting of unmonitored cardiac arrest.	Defibrillation	BLS
Recommendations for Defibrillation Indication, Type, and Energy	2a	C-LD	4. It is reasonable that selection of fixed versus escalating energy levels for subsequent shocks for presumed shock-refractory arrhythmias be based on the specific manufacturer’s instructions for that waveform. If this is not known, defibrillation at the maximal dose may be considered.	Defibrillation	BLS
Recommendations for Defibrillation Indication, Type, and Energy	2b	B-R	5. If using a defibrillator capable of escalating energies, higher energy for second and subsequent shocks may be considered for presumed shock-refractory arrhythmias.	Defibrillation	BLS
Recommendations for Defibrillation Indication, Type, and Energy	2b	C-LD	6. In the absence of conclusive evidence that one biphasic waveform is superior to another in termination of VF, it is reasonable to use the manufacturer’s recommended energy dose for the first shock. If this is not known, defibrillation at the maximal dose may be considered.	Defibrillation	BLS
Pads for Defibrillation	2a	C-LD	1. It is reasonable to place defibrillation paddles or pads on the exposed chest in an anterolateral or anteroposterior position, and to use a paddle or pad electrode diameter more than 8 cm in adults.	Defibrillation	BLS
Automatic- Versus Manual-Mode Defibrillation	2b	C-LD	1. It may be reasonable to use a defibrillator in manual mode as compared with automatic mode depending on the skill set of the operator.	Defibrillation	BLS
Recommendations for CPR Before Defibrillation	1	C-LD	1. CPR is recommended until a defibrillator or AED is applied.	Defibrillation	BLS
Recommendations for CPR Before Defibrillation	2a	B-R	2. In unmonitored cardiac arrest, it is reasonable to provide a brief prescribed period of CPR while a defibrillator is being obtained and readied for use before initial rhythm analysis and possible defibrillation.	Defibrillation	BLS
Recommendations for CPR Before Defibrillation	2a	C-LD	3. Immediate defibrillation is reasonable for provider-witnessed or monitored VF/pVT of short duration when a defibrillator is already applied or immediately available.	Defibrillation	BLS
Postshock Rhythm Check	2b	C-LD	1. It may be reasonable to immediately resume chest compressions after shock administration rather than pause CPR to perform a postshock rhythm check in cardiac arrest patients.	Defibrillation	BLS
Anticipatory Defibrillator Charging	2b	C-EO	1. It may be reasonable to charge a manual defibrillator during chest compressions either before or after a scheduled rhythm analysis.	Defibrillation	BLS
Recommendations for Ancillary Defibrillator Technologies	2b	C- LD	1. The value of artifact-filtering algorithms for analysis of electrocardiogram (ECG) rhythms during chest compressions has not been established.	Defibrillation	BLS
Recommendations for Ancillary Defibrillator Technologies	2b	C- LD	2. The value of VF waveform analysis to guide the acute management of adults with cardiac arrest has not been established.	Defibrillation	BLS
Double Sequential Defibrillation	2b	C- LD	1. The usefulness of double sequential defibrillation for refractory shockable rhythm has not been established.	Defibrillation	BLS
Recommendations for Precordial Thump	2b	B-NR	1. The precordial thump may be considered at the onset of a rescuer-witnessed, monitored, unstable ventricular tachyarrhythmia when a defibrillator is not immediately ready for use and is performed without delaying CPR or shock delivery.	Other antiarrhythmic interventions	BLS
Recommendations for Precordial Thump	3: No Benefit	C-LD	2. The precordial thump should not be used routinely for established cardiac arrest.	Other antiarrhythmic interventions	BLS
Electric Pacing	3: No Benefit	B-R	1. Electric pacing is not recommended for routine use in established cardiac arrest.	Other antiarrhythmic interventions	BLS
Fist/Percussion Pacing	2b	C-LD	1. Fist (percussion) pacing may be considered as a temporizing measure in exceptional circumstances such as witnessed, monitored in-hospital arrest (eg, cardiac catheterization laboratory) for bradyasystole before a loss of consciousness and if performed without delaying definitive therapy.	Other antiarrhythmic interventions	BLS
Cough CPR	2b	C-LD	1. “Cough” CPR may be considered as a temporizing measure for the witnessed, monitored onset of a hemodynamically significant tachyarrhythmia or bradyarrhythmia before a loss of consciousness without delaying definitive therapy.	Other antiarrhythmic interventions	BLS
Recommendations for Vascular Access in Cardiac Arrest Management	2a	B-NR	1. It is reasonable for providers to first attempt establishing intravenous access for drug administration in cardiac arrest.	Vascular access	BLS
Recommendations for Vascular Access in Cardiac Arrest Management	2b	B-NR	2. Intraosseous access may be considered if attempts at intravenous access are unsuccessful or not feasible.	Vascular access	BLS
Recommendations for Vascular Access in Cardiac Arrest Management	2b	C-LD	3. In appropriately trained providers, central venous access may be considered if attempts to establish intravenous and intraosseous access are unsuccessful or not feasible.	Vascular access	BLS
Recommendations for Vascular Access in Cardiac Arrest Management	2b	C-LD	4. Endotracheal drug administration may be considered when other access routes are not available.	Vascular access	ALS
Recommendations for Vasopressor Management in Cardiac Arrest	1	B-R	1. We recommend that epinephrine be administered for patients in cardiac arrest.	Vasopressors	ALS
Recommendations for Vasopressor Management in Cardiac Arrest	2a	B-R	2. Based on the protocols used in clinical trials, it is reasonable to administer epinephrine 1 mg every 3 to 5 min for cardiac arrest.	Vasopressors	ALS
Recommendations for Vasopressor Management in Cardiac Arrest	2a	C-LD	3. With respect to timing, for cardiac arrest with a nonshockable rhythm, it is reasonable to administer epinephrine as soon as feasible.	Vasopressors	ALS
Recommendations for Vasopressor Management in Cardiac Arrest	2b	C-LD	4. With respect to timing, for cardiac arrest with a shockable rhythm, it may be reasonable to administer epinephrine after initial defibrillation attempts have failed.	Vasopressors	ALS
Recommendations for Vasopressor Management in Cardiac Arrest	2b	C-LD	5. Vasopressin alone or vasopressin in combination with epinephrine may be considered in cardiac arrest but offers no advantage as a substitute for epinephrine in cardiac arrest.	Vasopressors	ALS
Recommendations for Vasopressor Management in Cardiac Arrest	3: No Benefit	B-R	6. High-dose epinephrine is not recommended for routine use in cardiac arrest.	Vasopressors	ALS
Recommendations for Nonvasopressor Medications	2b	B-R	1. Amiodarone or lidocaine may be considered for VF/pVT that is unresponsive to defibrillation.	Amiodarone or lidocaine	ALS
Recommendations for Nonvasopressor Medications	2b	C-LD	2. For patients with OHCA, use of steroids during CPR is of uncertain benefit.	Steroids	ALS
Recommendations for Nonvasopressor Medications	3: No Benefit	B-NR	3. Routine administration of calcium for treatment of cardiac arrest is not recommended.	Other pharmacological agents	ALS
Recommendations for Nonvasopressor Medications	3: No Benefit	B-R	4. Routine use of sodium bicarbonate is not recommended for patients in cardiac arrest.	Other pharmacological agents	ALS
Recommendations for Nonvasopressor Medications	3: No Benefit	B-R	5. The routine use of magnesium for cardiac arrest is not recommended.	Other pharmacological agents	ALS
Recommendations for Adjuncts to CPR	2b	C-LD	1. If an experienced sonographer is present and use of ultrasound does not interfere with the standard cardiac arrest treatment protocol, then ultrasound may be considered as an adjunct to standard patient evaluation, although its usefulness has not been well established.	Adjuncts to CPR	ALS
Recommendations for Adjuncts to CPR	2b	C-LD	2. When supplemental oxygen is available, it may be reasonable to use the maximal feasible inspired oxygen concentration during CPR.	Adjuncts to CPR	ALS
Recommendations for Adjuncts to CPR	2b	C-LD	3. An abrupt increase in end-tidal CO2 may be used to detect ROSC during compressions or when a rhythm check reveals an organized rhythm.	Adjuncts to CPR	ALS
Recommendations for Adjuncts to CPR	2b	C-EO	4. Routine measurement of arterial blood gases during CPR has uncertain value.	Adjuncts to CPR	ALS
Recommendations for Adjuncts to CPR	2b	C-EO	5. Arterial pressure monitoring by arterial line may be used to detect ROSC during chest compressions or when a rhythm check reveals an organized rhythm.	Adjuncts to CPR	ALS
Recommendations for Termination of Resuscitation	1	B-NR	1. If termination of resuscitation (TOR) is being considered, BLS EMS providers should use the BLS termination of resuscitation rule where ALS is not available or may be significantly delayed.	Termination of Resuscitation	BLS
Recommendations for Termination of Resuscitation	2a	B-NR	2. It is reasonable for prehospital ALS providers to use the adult ALS TOR rule to terminate resuscitation efforts in the field for adult victims of OHCA.	Termination of Resuscitation	ALS
Recommendations for Termination of Resuscitation	2a	B-NR	3. In a tiered ALS- and BLS-provider system, the use of the BLS TOR rule can avoid confusion at the scene of a cardiac arrest without compromising diagnostic accuracy.	Termination of Resuscitation	BLS
Recommendations for Termination of Resuscitation	2b	C-LD	4. In intubated patients, failure to achieve an end-tidal CO2 of greater than 10 mm Hg by waveform capnography after 20 min of ALS resuscitation may be considered as a component of a multimodal approach to decide when to end resuscitative efforts, but it should not be used in isolation.	Termination of Resuscitation	ALS
Recommendations for Termination of Resuscitation	3: No Benefit	C-LD	5. We suggest against the use of point- of-care ultrasound for prognostication during CPR.	Termination of Resuscitation	ALS
Recommendations for Termination of Resuscitation	3: Harm	C-EO	6. In nonintubated patients, a specific end- tidal CO2 cutoff value at any time during CPR should not be used as an indication to end resuscitative efforts.	Termination of Resuscitation	ALS
Advanced Airway Interventions During Cardiac Arrest	2b	B-R	1. Either bag-mask ventilation or an advanced airway strategy may be considered during CPR for adult cardiac arrest in any setting depending on the situation and skill set of the provider.	Airway	ALS
Recommendations for Advanced Airway Placement Considerations	1	B-NR	1. Frequent experience or frequent retraining is recommended for providers who perform endotracheal intubation.	Airway	ALS
Recommendations for Advanced Airway Placement Considerations	1	C-LD	2. If advanced airway placement will interrupt chest compressions, providers may consider deferring insertion of the airway until the patient fails to respond to initial CPR and defibrillation attempts or obtains ROSC.	Airway	ALS
Recommendations for Advanced Airway Placement Considerations	1	C-LD	3. Continuous waveform capnography is recommended in addition to clinical assessment as the most reliable method of confirming and monitoring correct placement of an endotracheal tube.	Airway	ALS
Recommendations for Advanced Airway Placement Considerations	1	C-EO	4. EMS systems that perform prehospital intubation should provide a program of ongoing quality improvement to minimize complications and track overall supraglottic airway and endotracheal tube placement success rates.	Airway	ALS
Recommendations for Choice of Advanced Airway Device: Endotracheal Intubation Versus Supraglottic Airway	2a	B-R	1. If an advanced airway is used, a supraglottic airway can be used for adults with OHCA in settings with low tracheal intubation success rates or minimal training opportunities for endotracheal tube placement.	Airway	ALS
Recommendations for Choice of Advanced Airway Device: Endotracheal Intubation Versus Supraglottic Airway	2a	B-R	2. If an advanced airway is used, either a supraglottic airway or endotracheal intubation can be used for adults with OHCA in settings with high tracheal intubation success rates or optimal training opportunities for endotracheal tube placement.	Airway	ALS
Recommendations for Choice of Advanced Airway Device: Endotracheal Intubation Versus Supraglottic Airway	2a	B-R	3. If an advanced airway is used in the in-hospital setting by expert providers trained in these procedures, either a supraglottic airway or an endotracheal tube placement can be used.	Airway	ALS
Recommendations for Active Compression-Decompression CPR and Impedance Threshold Devices	2b	B-NR	1. The effectiveness of active compression- decompression CPR is uncertain. Active compression-decompression CPR might be considered for use when providers are adequately trained and monitored.	Compressions	ALS
Recommendations for Active Compression-Decompression CPR and Impedance Threshold Devices	2b	C-LD	2. The combination of active compression- decompression CPR and impedance threshold device may be reasonable in settings with available equipment and properly trained personnel.	Compressions	ALS
Recommendations for Active Compression-Decompression CPR and Impedance Threshold Devices	3: No Benefit	A	3. The routine use of the impedance threshold device as an adjunct during conventional CPR is not recommended.	Compressions	ALS
Recommendations for Mechanical CPR Devices	2b	C-LD	1. The use of mechanical CPR devices may be considered in specific settings where the delivery of high-quality manual compressions may be challenging or dangerous for the provider, as long as rescuers strictly limit interruptions in CPR during deployment and removal of the device.	Compressions	ALS
Recommendations for Mechanical CPR Devices	3: No Benefit	B-R	2. The routine use of mechanical CPR devices is not recommended.	Compressions	ALS
Alternative CPR Techniques	2b	B-NR	1. Interposed abdominal compression CPR may be considered during in-hospital resuscitation when sufficient personnel trained in its use are available.	Compressions	ALS
Extracorporeal CPR	2b	C-LD	1. There is insufficient evidence to recommend the routine use of extracorporeal CPR (ECPR) for patients with cardiac arrest. ECPR may be considered for select cardiac arrest patients for whom the suspected cause of the cardiac arrest is potentially reversible during a limited period of mechanical cardiorespiratory support.	ECMO	ALS
Recommendations for Pharmacological Management of Hemodynamically Stable Wide-Complex Tachycardia	2b	B-NR	1. In hemodynamically stable patients, IV adenosine may be considered for treatment and aiding rhythm diagnosis when the cause of the regular, monomorphic rhythm cannot be determined.	Antiarrytmic agents excluding amidoarone and lidocaine	ALS
Recommendations for Pharmacological Management of Hemodynamically Stable Wide-Complex Tachycardia	2b	B-R	2. Administration of IV amiodarone, procainamide, or sotalol may be considered for the treatment of wide- complex tachycardia.	Antiarrytmic agents excluding amidoarone and lidocaine, for WCT	ALS
Recommendations for Pharmacological Management of Hemodynamically Stable Wide-Complex Tachycardia	3: Harm	B-NR	3. Verapamil should not be administered for any wide-complex tachycardia unless known to be of supraventricular origin and not being conducted by an accessory pathway.	Antiarrytmic agents excluding amidoarone and lidocaine, for WCT	ALS
Recommendations for Pharmacological Management of Hemodynamically Stable Wide-Complex Tachycardia	3: Harm	C-LD	4. Adenosine should not be administered for hemodynamically unstable, irregularly irregular, or polymorphic wide-complex tachycardias.	Antiarrytmic agents excluding amidoarone and lidocaine, for WCT	ALS
Electric Management of Hemodynamically Stable Wide-Complex Tachycardia	2a	C-LD	1. If pharmacological therapy is unsuccessful for the treatment of a hemodynamically stable wide-complex tachycardia, cardioversion or seeking urgent expert consultation is reasonable.	Defibrillation	ALS
Electric Treatment of Polymorphic VT	1	B-NR	1. Immediate defibrillation is recommended for sustained, hemodynamically unstable polymorphic VT.	Defibrillation	ALS
Pharmacological Treatment of Polymorphic VT Associated With a Long QT Interval (Torsades De Pointes)	2b	C-LD	1. Magnesium may be considered for treatment of polymorphic VT associated with a long QT interval (torsades de pointes).	Antiarrytmic agents excluding amidoarone and lidocaine, for VT/VF	ALS
Recommendations for Pharmacological Treatment of Polymorphic VT Not Associated With a Long QT Interval	2b	C-LD	1. IV lidocaine, amiodarone, and measures to treat myocardial ischemia may be considered to treat polymorphic VT in the absence of a prolonged QT interval.	Antiarrytmic agents excluding amidoarone and lidocaine, for VT/VF	ALS
Recommendations for Pharmacological Treatment of Polymorphic VT Not Associated With a Long QT Interval	3: No Benefit	C-LD	2. We do not recommend routine use of magnesium for the treatment of polymorphic VT with a normal QT interval.	Antiarrytmic agents excluding amidoarone and lidocaine, for VT/VF	ALS
Recommendations for Electric Therapies for Regular Narrow- Complex Tachycardia	1	B-NR	1. Synchronized cardioversion is recommended for acute treatment in patients with hemodynamically unstable SVT.	Management of supra ventricular arrhythmias	ALS
Recommendations for Electric Therapies for Regular Narrow- Complex Tachycardia	1	B-NR	2. Synchronized cardioversion is recommended for acute treatment in patients with hemodynamically stable SVT when vagal maneuvers and pharmacological therapy is ineffective or contraindicated.	Management of supra ventricular arrhythmias	ALS
Recommendations for Pharmacological Therapies for Regular Narrow-Complex Tachycardia	1	B-R	1. Vagal maneuvers are recommended for acute treatment in patients with SVT at a regular rate.	Management of supra ventricular arrhythmias	ALS
Recommendations for Pharmacological Therapies for Regular Narrow-Complex Tachycardia	1	B-R	2. Adenosine is recommended for acute treatment in patients with SVT at a regular rate.	Management of supra ventricular arrhythmias	ALS
Recommendations for Pharmacological Therapies for Regular Narrow-Complex Tachycardia	2a	B-R	3. IV diltiazem or verapamil can be effective for acute treatment in patients with hemodynamically stable SVT at a regular rate.	Management of supra ventricular arrhythmias	ALS
Recommendations for Pharmacological Therapies for Regular Narrow-Complex Tachycardia	2a	C-LD	4. IV β-adrenergic blockers are reasonable for acute treatment in patients with hemodynamically stable SVT at a regular rate.	Management of supra ventricular arrhythmias	ALS
Recommendations for Electric Therapies for Atrial Fibrillation/ Flutter	1	C-LD	1. Hemodynamically unstable patients with atrial fibrillation or atrial flutter with rapid ventricular response should receive electric cardioversion.	Management of supra ventricular arrhythmias	ALS
Recommendations for Electric Therapies for Atrial Fibrillation/ Flutter	1	C-LD	2. Urgent direct-current cardioversion of new-onset atrial fibrillation in the setting of acute coronary syndrome is recommended for patients with hemodynamic compromise, ongoing ischemia, or inadequate rate control.	Management of supra ventricular arrhythmias	ALS
Recommendations for Electric Therapies for Atrial Fibrillation/ Flutter	2a	C-LD	3. For synchronized cardioversion of atrial fibrillation using biphasic energy, an initial energy of 120 to 200 J is reasonable, depending on the specific biphasic defibrillator being used.	Management of supra ventricular arrhythmias	ALS
Recommendations for Electric Therapies for Atrial Fibrillation/ Flutter	2b	C-LD	4. For synchronized cardioversion of atrial flutter using biphasic energy, an initial energy of 50 to 100 J may be reasonable, depending on the specific biphasic defibrillator being used.	Management of supra ventricular arrhythmias	ALS
Recommendations for Medical Therapies for Atrial Fibrillation/ Flutter	1	B-NR	1. IV administration of a β-adrenergic blocker or nondihydropyridine calcium channel antagonist is recommended to slow the ventricular heart rate in the acute setting in patients with atrial fibrillation or atrial flutter with rapid ventricular response without preexcitation.	Management of supra ventricular arrhythmias	ALS
Recommendations for Medical Therapies for Atrial Fibrillation/ Flutter	2a	B-NR	2. IV amiodarone can be useful for rate control in critically ill patients with atrial fibrillation with rapid ventricular response without preexcitation.	Management of supra ventricular arrhythmias	ALS
Recommendations for Medical Therapies for Atrial Fibrillation/ Flutter	3: Harm	C-LD	3. In patients with atrial fibrillation and atrial flutter in the setting of preexcitation, digoxin, nondihydropyridine calcium channel antagonists, β-adrenergic blockers, and IV amiodarone should not be administered because they may increase the ventricular response and result in VF.	Management of supra ventricular arrhythmias	ALS
Recommendations for Medical Therapies for Atrial Fibrillation/ Flutter	3: Harm	C-EO	4. Nondihydropyridine calcium channel antagonists and IV β-adrenergic blockers should not be used in patients with left ventricular systolic dysfunction and decompensated heart failure because these may lead to further hemodynamic compromise.	Management of supra ventricular arrhythmias	ALS
Recommendations for Initial Management of Bradycardia	1	C-EO	1. In patients presenting with acute symptomatic bradycardia, evaluation and treatment of reversible causes is recommended.	Management of Bradycardia	ALS
Recommendations for Initial Management of Bradycardia	2a	B-NR	2. In patients with acute bradycardia associated with hemodynamic compromise, administration of atropine is reasonable to increase heart rate.	Management of Bradycardia	ALS
Recommendations for Initial Management of Bradycardia	2b	C-LD	3. If bradycardia is unresponsive to atropine, IV adrenergic agonists with rate- accelerating effects (eg, epinephrine) or transcutaneous pacing may be effective while the patient is prepared for emergent transvenous temporary pacing if required.	Management of Bradycardia	ALS
Recommendations for Initial Management of Bradycardia	2b	C-EO	4. Immediate pacing might be considered in unstable patients with high-degree AV block when IV/IO access is not available.	Management of Bradycardia	ALS
Transvenous Pacing for Bradycardia	2a	C-LD	1. In patients with persistent hemodynamically unstable bradycardia refractory to medical therapy, temporary transvenous pacing is reasonable to increase heart rate and improve symptoms.	Management of Bradycardia	ALS
Recommendations for Considerations in the Early Postresuscitation Period	1	B-NR	1. A comprehensive, structured, multidisciplinary system of care should be implemented in a consistent manner for the treatment of post–cardiac arrest patients.	Post ROSC diagnostics	ALS
Recommendations for Considerations in the Early Postresuscitation Period	1	B-NR	2. A 12-lead ECG should be obtained as soon as feasible after ROSC to determine whether acute ST-segment elevation is present.	Post ROSC diagnostics	ALS
Recommendations for Considerations in the Early Postresuscitation Period	2a	C-EO	3. To avoid hypoxia in adults with ROSC in the immediate postarrest period, it is reasonable to use the highest available oxygen concentration until the arterial oxyhemoglobin saturation or the partial pressure of arterial oxygen can be measured reliably.	Ventilation, post-ROSC	ALS
Blood Pressure Management After ROSC	2a	B-NR	1. It is preferable to avoid hypotension by maintaining a systolic blood pressure of at least 90 mm Hg and a mean arterial pressure of at least 65 mm Hg in the postresuscitation period.	Hemodynamic management, post-ROSC	ALS
Recommendations for Oxygenation and Ventilation After ROSC	1	B-NR	1. We recommend avoiding hypoxemia in all patients who remain comatose after ROSC.	Ventilation, post-ROSC	ALS
Recommendations for Oxygenation and Ventilation After ROSC	2b	B-R	2. Once reliable measurement of peripheral blood oxygen saturation is available, avoiding hyperoxemia by titrating the fraction of inspired oxygen to target an oxygen saturation of 92% to 98% may be reasonable in patients who remain comatose after ROSC.	Ventilation, post-ROSC	ALS
Recommendations for Oxygenation and Ventilation After ROSC	2b	B-R	3. Maintaining the arterial partial pressure of carbon dioxide (Paco2) within a normal physiological range (generally 35–45 mm Hg) may be reasonable in patients who remain comatose after ROSC.	Ventilation, post-ROSC	ALS
Recommendations for Seizure Diagnosis and Management	1	C-LD	1. We recommend treatment of clinically apparent seizures in adult post–cardiac arrest survivors.	Seizure management	ALS
Recommendations for Seizure Diagnosis and Management	1	C-LD	2. We recommend promptly performing and interpreting an electroencephalogram (EEG) for the diagnosis of seizures in all comatose patients after ROSC.	Seizure management	ALS
Recommendations for Seizure Diagnosis and Management	2b	C-LD	3. The treatment of nonconvulsive seizures (diagnosed by EEG only) may be considered.	Seizure management	ALS
Recommendations for Seizure Diagnosis and Management	2b	C-LD	4. The same anticonvulsant regimens used for the treatment of seizures caused by other etiologies may be considered for seizures detected after cardiac arrest.	Seizure management	ALS
Recommendations for Seizure Diagnosis and Management	3: No Benefit	B-R	5. Seizure prophylaxis in adult post–cardiac arrest survivors is not recommended.	Seizure management	ALS
Recommendations for Other Postresuscitation Care	2b	B-R	1. The benefit of any specific target range of glucose management is uncertain in adults with ROSC after cardiac arrest.	Glycemic control post-ROSC	ALS
Recommendations for Other Postresuscitation Care	2b	B-R	2. The routine use of prophylactic antibiotics in postarrest patients is of uncertain benefit.	Prophylactic antiobitics post-ROSC	ALS
Recommendations for Other Postresuscitation Care	2b	B-R	3. The effectiveness of agents to mitigate neurological injury in patients who remain comatose after ROSC is uncertain.	Neuroprotective agents	ALS
Recommendations for Other Postresuscitation Care	2b	B-R	4. The routine use of steroids for patients with shock after ROSC is of uncertain value.	Steroids	ALS
Recommendations for Indications for TTM	1	B-R	1. We recommend TTM for adults who do not follow commands after ROSC from OHCA with any initial rhythm.	TTM	ALS
Recommendations for Indications for TTM	1	B-R	2. We recommend TTM for adults who do not follow commands after ROSC from IHCA with initial nonshockable rhythm.	TTM	ALS
Recommendations for Indications for TTM	1	B-NR	3. We recommend TTM for adults who do not follow commands after ROSC from IHCA with initial shockable rhythm.	TTM	ALS
Recommendations for Performance of TTM	1	B-R	1. We recommend selecting and maintaining a constant temperature between 32°C and 36°C during TTM.	TTM	ALS
Recommendations for Performance of TTM	2a	B-NR	2. It is reasonable that TTM be maintained for at least 24 h after achieving target temperature.	TTM	ALS
Recommendations for Performance of TTM	2b	C-LD	3. It may be reasonable to actively prevent fever in comatose patients after TTM.	TTM	ALS
Recommendations for Performance of TTM	3: No Benefit	A	4. We do not recommend the routine use of rapid infusion of cold IV fluids for prehospital cooling of patients after ROSC.	TTM	ALS
Recommendations for PCI After Cardiac Arrest	1	B-NR	1. Coronary angiography should be performed emergently for all cardiac arrest patients with suspected cardiac cause of arrest and ST-segment elevation on ECG.	Coronary angiography	ALS
Recommendations for PCI After Cardiac Arrest	2a	B-NR	2. Emergent coronary angiography is reasonable for select (eg, electrically or hemodynamically unstable) adult patients who are comatose after OHCA of suspected cardiac origin but without ST-segment elevation on ECG.	Coronary angiography	ALS
Recommendations for PCI After Cardiac Arrest	2a	C-LD	3. Independent of a patient’s mental status, coronary angiography is reasonable in all post–cardiac arrest patients for whom coronary angiography is otherwise indicated.	Coronary angiography	ALS
Recommendations for General Considerations for Neuroprognostication	1	B-NR	1. In patients who remain comatose after cardiac arrest, we recommend that neuroprognostication involve a multimodal approach and not be based on any single finding.	Neuroprognostication	ALS
Recommendations for General Considerations for Neuroprognostication	1	B-NR	2. In patients who remain comatose after cardiac arrest, we recommend that neuroprognostication be delayed until adequate time has passed to ensure avoidance of confounding by medication effect or a transiently poor examination in the early postinjury period.	Neuroprognostication	ALS
Recommendations for General Considerations for Neuroprognostication	1	C-EO	3. We recommend that teams caring for comatose cardiac arrest survivors have regular and transparent multidisciplinary discussions with surrogates about the anticipated time course for and uncertainties around neuroprognostication.	Neuroprognostication	ALS
Recommendations for General Considerations for Neuroprognostication	2a	B-NR	4. In patients who remain comatose after cardiac arrest, it is reasonable to perform multimodal neuroprognostication at a minimum of 72 h after normothermia, though individual prognostic tests may be obtained earlier than this.	Neuroprognostication	ALS
Recommendations for Clinical Examination for Neuroprognostication	2b	B-NR	1. When performed with other prognostic tests, it may be reasonable to consider bilaterally absent pupillary light reflex at 72 h or more after cardiac arrest to support the prognosis of poor neurological outcome in patients who remain comatose.	Neuroprognostication	ALS
Recommendations for Clinical Examination for Neuroprognostication	2b	B-NR	2. When performed with other prognostic tests, it may be reasonable to consider quantitative pupillometry at 72 h or more after cardiac arrest to support the prognosis of poor neurological outcome in patients who remain comatose.	Neuroprognostication	ALS
Recommendations for Clinical Examination for Neuroprognostication	2b	B-NR	3. When performed with other prognostic tests, it may be reasonable to consider bilaterally absent corneal reflexes at 72 h or more after cardiac arrest to support the prognosis of poor neurological outcome in patients who remain comatose.	Neuroprognostication	ALS
Recommendations for Clinical Examination for Neuroprognostication	2b	B-NR	4. When performed with other prognostic tests, it may be reasonable to consider status myoclonus that occurs within 72 h after cardiac arrest to support the prognosis of poor neurological outcome.	Neuroprognostication	ALS
Recommendations for Clinical Examination for Neuroprognostication	2b	B-NR	5. We suggest recording EEG in the presence of myoclonus to determine if there is an associated cerebral correlate.	Neuroprognostication	ALS
Recommendations for Clinical Examination for Neuroprognostication	3: Harm	B-NR	6. The presence of undifferentiated myoclonic movements after cardiac arrest should not be used to support a poor neurological prognosis.	Neuroprognostication	ALS
Recommendations for Clinical Examination for Neuroprognostication	3: Harm	B-NR	7. We recommend that the findings of a best motor response in the upper extremities being either absent or extensor movements not be used alone for predicting a poor neurological outcome in patients who remain comatose after cardiac arrest.	Neuroprognostication	ALS
Recommendations for Serum Biomarkers for Neuroprognostication	2b	B-NR	1. When performed in combination with other prognostic tests, it may be reasonable to consider high serum values of neuron-specific enolase (NSE) within 72 h after cardiac arrest to support the prognosis of poor neurological outcome in patients who remain comatose.	Neuroprognostication	ALS
Recommendations for Serum Biomarkers for Neuroprognostication	2b	C-LD	2. The usefulness of S100 calcium-binding protein (S100B), Tau, neurofilament light chain, and glial fibrillary acidic protein in neuroprognostication is uncertain.	Neuroprognostication	ALS
Recommendations for Electrophysiology for Neuroprognostication	2b	B-NR	1. When evaluated with other prognostic tests, the prognostic value of seizures in patients who remain comatose after cardiac arrest is uncertain.	Neuroprognostication	ALS
Recommendations for Electrophysiology for Neuroprognostication	2b	B-NR	2. When performed with other prognostic tests, it may be reasonable to consider persistent status epilepticus 72 h or more after cardiac arrest to support the prognosis of poor neurological outcome.	Neuroprognostication	ALS
Recommendations for Electrophysiology for Neuroprognostication	2b	B-NR	3. When performed with other prognostic tests, it may be reasonable to consider burst suppression on EEG in the absence of sedating medications at 72 h or more after arrest to support the prognosis of poor neurological outcome.	Neuroprognostication	ALS
Recommendations for Electrophysiology for Neuroprognostication	2b	B-NR	4. When performed with other prognostic tests, it may be reasonable to consider bilaterally absent N20 somatosensory evoked potential (SSEP) waves more than 24 h after cardiac arrest to support the prognosis of poor neurological outcome.	Neuroprognostication	ALS
Recommendations for Electrophysiology for Neuroprognostication	2b	B-NR	5. When evaluated with other prognostic tests after arrest, the usefulness of rhythmic periodic discharges to support the prognosis of poor neurological outcome is uncertain.	Neuroprognostication	ALS
Recommendations for Electrophysiology for Neuroprognostication	3: No Benefit	B-NR	6. We recommend that the absence of EEG reactivity within 72 h after arrest not be used alone to support a poor neurological prognosis.	Neuroprognostication	ALS
Recommendations for Neuroimaging for Neuroprognostication	2b	B-NR	1. When performed with other prognostic tests, it may be reasonable to consider reduced gray-white ratio (GWR) on brain computed tomography (CT) after cardiac arrest to support the prognosis of poor neurological outcome in patients who remain comatose.	Neuroprognostication	ALS
Recommendations for Neuroimaging for Neuroprognostication	2b	B-NR	2. When performed with other prognostic tests, it may be reasonable to consider extensive areas of restricted diffusion on brain MRI (MRI) at 2 to 7 days after cardiac arrest to support the prognosis of poor neurological outcome in patients who remain comatose.	Neuroprognostication	ALS
Recommendations for Neuroimaging for Neuroprognostication	2b	B-NR	3. When performed with other prognostic tests, it may be reasonable to consider extensive areas of reduced apparent diffusion coefficient (ADC) on brain MRI at 2 to 7 days after cardiac arrest to support the prognosis of poor neurological outcome in patients who remain comatose.	Neuroprognostication	ALS
Recommendations for Recovery and Survivorship After Cardiac Arrest	1	B-NR	1. We recommend structured assessment for anxiety, depression, posttraumatic stress, and fatigue for cardiac arrest survivors and their caregivers.	Recovery and survivorship	Recovery
Recommendations for Recovery and Survivorship After Cardiac Arrest	1	C-LD	2. We recommend that cardiac arrest survivors have multimodal rehabilitation assessment and treatment for physical, neurological, cardiopulmonary, and cognitive impairments before discharge from the hospital.	Recovery and survivorship	Recovery
Recommendations for Recovery and Survivorship After Cardiac Arrest	1	C-LD	3. We recommend that cardiac arrest survivors and their caregivers receive comprehensive, multidisciplinary discharge planning, to include medical and rehabilitative treatment recommendations and return to activity/ work expectations.	Recovery and survivorship	Recovery
Recommendations for Recovery and Survivorship After Cardiac Arrest	2b	C-LD	4. Debriefings and referral for follow-up for emotional support for lay rescuers, EMS providers, and hospital-based healthcare workers after a cardiac arrest event may be beneficial.	Recovery and survivorship	Recovery
Recommendations for Accidental Hypothermia	1	C-LD	1. Full resuscitative measures, including extracorporeal rewarming when available, are recommended for all victims of accidental hypothermia without characteristics that deem them unlikely to survive and without any obviously lethal traumatic injury.	Accidental hypothermia	ALS
Recommendations for Accidental Hypothermia	1	C-EO	2. Victims of accidental hypothermia should not be considered dead before rewarming has been provided unless there are signs of obvious death.	Accidental hypothermia	ALS
Recommendations for Accidental Hypothermia	2b	C-LD	3. It may be reasonable to perform defibrillation attempts according to the standard BLS algorithm concurrent with rewarming strategies.	Accidental hypothermia	ALS
Recommendations for Accidental Hypothermia	2b	C-LD	4. It may be reasonable to consider administration of epinephrine during cardiac arrest according to the standard ACLS algorithm concurrent with rewarming strategies.	Accidental hypothermia	ALS
Recommendations for Anaphylaxis Without Cardiac Arrest	1	C-LD	1. Epinephrine should be administered early by intramuscular injection (or autoinjector) to all patients with signs of a systemic allergic reaction, especially hypotension, airway swelling, or difficulty breathing.	Anaphylaxis or Asthma	ALS
Recommendations for Anaphylaxis Without Cardiac Arrest	1	C-LD	2. The recommended dose of epinephrine in anaphylaxis is 0.2 to 0.5 mg (1:1000) intramuscularly, to be repeated every 5 to 15 min as needed.	Anaphylaxis or Asthma	ALS
Recommendations for Anaphylaxis Without Cardiac Arrest	1	C-LD	3. In patients with anaphylactic shock, close hemodynamic monitoring is recommended.	Anaphylaxis or Asthma	ALS
Recommendations for Anaphylaxis Without Cardiac Arrest	1	C-LD	4. Given the potential for the rapid development of oropharyngeal or laryngeal edema, immediate referral to a health professional with expertise in advanced airway placement, including surgical airway management, is recommended.	Anaphylaxis or Asthma	ALS
Recommendations for Anaphylaxis Without Cardiac Arrest	2a	C-LD	5. When an IV line is in place, it is reasonable to consider the IV route for epinephrine in anaphylactic shock, at a dose of 0.05 to 0.1 mg (0.1 mg/mL, aka 1:10 000).	Anaphylaxis or Asthma	ALS
Recommendations for Anaphylaxis Without Cardiac Arrest	2a	C-LD	6. IV infusion of epinephrine is a reasonable alternative to IV boluses for treatment of anaphylaxis in patients not in cardiac arrest.	Anaphylaxis or Asthma	ALS
Recommendations for Anaphylaxis Without Cardiac Arrest	2b	C-LD	7. IV infusion of epinephrine may be considered for postarrest shock in patients with anaphylaxis.	Anaphylaxis or Asthma	ALS
Cardiac Arrest From Anaphylaxis	1	C-LD	1. In cardiac arrest secondary to anaphylaxis, standard resuscitative measures and immediate administration of epinephrine should take priority.	Anaphylaxis or Asthma	ALS
Recommendations for Management of Cardiac Arrest Due to Asthma	1	C-LD	1. For asthmatic patients with cardiac arrest, sudden elevation in peak inspiratory pressures or difficulty ventilating should prompt evaluation for tension pneumothorax.	Anaphylaxis or Asthma	ALS
Recommendations for Management of Cardiac Arrest Due to Asthma	2a	C-LD	2. Due to the potential effects of intrinsic positive end-expiratory pressure (auto- PEEP) and risk of barotrauma in an asthmatic patient with cardiac arrest, a ventilation strategy of low respiratory rate and tidal volume is reasonable.	Anaphylaxis or Asthma	ALS
Recommendations for Management of Cardiac Arrest Due to Asthma	2a	C-LD	3. If increased auto-PEEP or sudden decrease in blood pressure is noted in asthmatics receiving assisted ventilation in a periarrest state, a brief disconnection from the bag mask or ventilator with compression of the chest wall to relieve air-trapping can be effective.	Anaphylaxis or Asthma	ALS
Recommendations for Cardiac Arrest After Cardiac Surgery	1	B-NR	1. External chest compressions should be performed if emergency resternotomy is not immediately available.	Cardiac arrest in cardiac surgery	ALS
Recommendations for Cardiac Arrest After Cardiac Surgery	1	C-LD	2. In a trained provider-witnessed arrest of a post–cardiac surgery patient, immediate defibrillation for VF/VT should be performed. CPR should be initiated if defibrillation is not successful within 1 min.	Cardiac arrest in cardiac surgery	ALS
Recommendations for Cardiac Arrest After Cardiac Surgery	1	C-EO	3. In a trained provider-witnessed arrest of a post–cardiac surgery patient where pacer wires are already in place, we recommend immediate pacing in an asystolic or bradycardic arrest. CPR should be initiated if pacing is not successful within 1 min.	Cardiac arrest in cardiac surgery	ALS
Recommendations for Cardiac Arrest After Cardiac Surgery	2a	B-NR	4. For patients with cardiac arrest after cardiac surgery, it is reasonable to perform resternotomy early in an appropriately staffed and equipped ICU.	Cardiac arrest in cardiac surgery	ALS
Recommendations for Cardiac Arrest After Cardiac Surgery	2a	C-LD	5. Open-chest CPR can be useful if cardiac arrest develops during surgery when the chest or abdomen is already open, or in the early postoperative period after cardiothoracic surgery.	Cardiac arrest in cardiac surgery	ALS
Recommendations for Cardiac Arrest After Cardiac Surgery	2b	C-LD	6. In post–cardiac surgery patients who are refractory to standard resuscitation procedures, mechanical circulatory support may be effective in improving outcome.	Cardiac arrest in cardiac surgery	ALS
Recommendations for Drowning	1	C-LD	1. Rescuers should provide CPR, including rescue breathing, as soon as an unresponsive submersion victim is removed from the water.	Drowning	ALS
Recommendations for Drowning	1	C-LD	2. All victims of drowning who require any form of resuscitation (including rescue breathing alone) should be transported to the hospital for evaluation and monitoring, even if they appear to be alert and demonstrate effective cardiorespiratory function at the scene.	Drowning	ALS
Recommendations for Drowning	2b	C-LD	3. Mouth-to-mouth ventilation in the water may be helpful when administered by a trained rescuer if it does not compromise safety.	Drowning	ALS
Recommendations for Drowning	3: No Benefit	B-NR	4. Routine stabilization of the cervical spine in the absence of circumstances that suggest a spinal injury is not recommended.	Drowning	ALS
Recommendations for Electrolyte Abnormalities in Cardiac Arrest	1	C-LD	1. For cardiac arrest with known or suspected hyperkalemia, in addition to standard ACLS care, IV calcium should be administered.	Electrolyte Abnormalities in Cardiac Arrest	ALS
Recommendations for Electrolyte Abnormalities in Cardiac Arrest	1	C-LD	2. For cardiotoxicity and cardiac arrest from severe hypomagnesemia, in addition to standard ACLS care, IV magnesium is recommended.	Electrolyte Abnormalities in Cardiac Arrest	ALS
Recommendations for Electrolyte Abnormalities in Cardiac Arrest	2b	C-EO	3. For cardiac arrest with known or suspected hypermagnesemia, in addition to standard ACLS care, it may be reasonable to administer empirical IV calcium.	Electrolyte Abnormalities in Cardiac Arrest	ALS
Recommendations for Electrolyte Abnormalities in Cardiac Arrest	3: Harm	C-LD	4. IV bolus administration of potassium for cardiac arrest in suspected hypokalemia is not recommended.	Electrolyte Abnormalities in Cardiac Arrest	ALS
Recommendations for Acute Management of Opioid Overdose	1	C-LD	1. For patients in respiratory arrest, rescue breathing or bag-mask ventilation should be maintained until spontaneous breathing returns, and standard BLS and/ or ACLS measures should continue if return of spontaneous breathing does not occur.	Cardiac arrest due to overdose, toxicity	ALS
Recommendations for Acute Management of Opioid Overdose	1	C-EO	2. For patients known or suspected to be in cardiac arrest, in the absence of a proven benefit from the use of naloxone, standard resuscitative measures should take priority over naloxone administration, with a focus on high-quality CPR (compressions plus ventilation).	Cardiac arrest due to overdose, toxicity	ALS
Recommendations for Acute Management of Opioid Overdose	1	C-EO	3. Lay and trained responders should not delay activating emergency response systems while awaiting the patient’s response to naloxone or other interventions.	Cardiac arrest due to overdose, toxicity	ALS
Recommendations for Acute Management of Opioid Overdose	2a	B-NR	4. For a patient with suspected opioid overdose who has a definite pulse but no normal breathing or only gasping (ie, a respiratory arrest), in addition to providing standard BLS and/or ACLS care, it is reasonable for responders to administer naloxone.	Cardiac arrest due to overdose, toxicity	ALS
Recommendations for Postresuscitation Management of Opioid Overdose	1	C-LD	1. After return of spontaneous breathing, patients should be observed in a healthcare setting until the risk of recurrent opioid toxicity is low and the patient’s level of consciousness and vital signs have normalized.	Cardiac arrest due to overdose, toxicity	ALS
Recommendations for Postresuscitation Management of Opioid Overdose	2a	C-LD	2. If recurrent opioid toxicity develops, repeated small doses or an infusion of naloxone can be beneficial.	Cardiac arrest due to overdose, toxicity	ALS
Recommendations for Planning and Preparation for Cardiac Arrest in Pregnancy	1	C-LD	1. Team planning for cardiac arrest in pregnancy should be done in collaboration with the obstetric, neonatal, emergency, anesthesiology, intensive care, and cardiac arrest services.	Pregnancy	ALS
Recommendations for Planning and Preparation for Cardiac Arrest in Pregnancy	1	C-LD	2. Because immediate ROSC cannot always be achieved, local resources for a perimortem cesarean delivery should be summoned as soon as cardiac arrest in a woman in the second half of pregnancy is recognized.	Pregnancy	ALS
Recommendations for Planning and Preparation for Cardiac Arrest in Pregnancy	1	C-EO	3. Protocols for management of OHCA in pregnancy should be developed to facilitate timely transport to a center with capacity to immediately perform perimortem cesarean delivery while providing ongoing resuscitation.	Pregnancy	ALS
Recommendations for Resuscitation of Cardiac Arrest in Pregnancy	1	C-LD	1. Priorities for the pregnant woman in cardiac arrest should include provision of high-quality CPR and relief of aortocaval compression through left lateral uterine displacement.	Pregnancy	ALS
Recommendations for Resuscitation of Cardiac Arrest in Pregnancy	1	C-LD	2. Because pregnant patients are more prone to hypoxia, oxygenation and airway management should be prioritized during resuscitation from cardiac arrest in pregnancy.	Pregnancy	ALS
Recommendations for Resuscitation of Cardiac Arrest in Pregnancy	1	C-EO	3. Because of potential interference with maternal resuscitation, fetal monitoring should not be undertaken during cardiac arrest in pregnancy.	Pregnancy	ALS
Recommendations for Resuscitation of Cardiac Arrest in Pregnancy	1	C-EO	4. We recommend targeted temperature management for pregnant women who remain comatose after resuscitation from cardiac arrest.	Pregnancy	ALS
Recommendations for Resuscitation of Cardiac Arrest in Pregnancy	1	C-EO	5. During targeted temperature management of the pregnant patient, it is recommended that the fetus be continuously monitored for bradycardia as a potential complication, and obstetric and neonatal consultation should be sought.	Pregnancy	ALS
Recommendations for Cardiac Arrest and PMCD	1	C-LD	1. During cardiac arrest, if the pregnant woman with a fundus height at or above the umbilicus has not achieved ROSC with usual resuscitation measures plus manual left lateral uterine displacement, it is advisable to prepare to evacuate the uterus while resuscitation continues.	Pregnancy	ALS
Recommendations for Cardiac Arrest and PMCD	1	C-LD	2. In situations such as nonsurvivable maternal trauma or prolonged pulselessness, in which maternal resuscitative efforts are considered futile, there is no reason to delay performing perimortem cesarean delivery in appropriate patients.	Pregnancy	ALS
Recommendations for Cardiac Arrest and PMCD	2a	C-EO	3. To accomplish delivery early, ideally within 5 min after the time of arrest, it is reasonable to immediately prepare for perimortem cesarean delivery while initial BLS and ACLS interventions are being performed.	Pregnancy	ALS
Recommendations for Pulmonary Embolism	2a	C-LD	1. In patients with confirmed pulmonary embolism as the precipitant of cardiac arrest, thrombolysis, surgical embolectomy, and mechanical embolectomy are reasonable emergency treatment options.	Pulmonary embolism	ALS
Recommendations for Pulmonary Embolism	2b	C-LD	2. Thrombolysis may be considered when cardiac arrest is suspected to be caused by pulmonary embolism.	Pulmonary embolism	ALS
Benzodiazepine Overdose	3: Harm	B-R	1. The administration of flumazenil to patients with undifferentiated coma confers risk and is not recommended.	Cardiac arrest due to overdose, toxicity	ALS
Recommendations for Calcium Channel Blocker Overdose	2a	C-LD	1. In patients with calcium channel blocker overdose who are in refractory shock, administration of calcium is reasonable.	Cardiac arrest due to overdose, toxicity	ALS
Recommendations for Calcium Channel Blocker Overdose	2a	C-LD	2. In patients with calcium channel blocker overdose who are in refractory shock, administration of high-dose insulin with glucose is reasonable.	Cardiac arrest due to overdose, toxicity	ALS
Recommendations for Calcium Channel Blocker Overdose	2b	C-LD	3. In patients with calcium channel blocker overdose who are in refractory shock, administration of IV glucagon may be considered.	Cardiac arrest due to overdose, toxicity	ALS
Recommendations for Calcium Channel Blocker Overdose	2b	C-LD	4. In patients with calcium channel blocker overdose who are in shock refractory to pharmacological therapy, ECMO might be considered.	Cardiac arrest due to overdose, toxicity	ALS
Recommendations for β-Adrenergic Blocker Overdose	2a	C-LD	1. In patients with β-adrenergic blocker overdose who are in refractory shock, administration of high-dose insulin with glucose is reasonable.	Cardiac arrest due to overdose, toxicity	ALS
Recommendations for β-Adrenergic Blocker Overdose	2a	C-LD	2. In patients with β-adrenergic blocker overdose who are in refractory shock, administration of IV glucagon is reasonable.	Cardiac arrest due to overdose, toxicity	ALS
Recommendations for β-Adrenergic Blocker Overdose	2b	C-LD	3. In patients with β-adrenergic blocker overdose who are in refractory shock, administration of calcium may be considered.	Cardiac arrest due to overdose, toxicity	ALS
Recommendations for β-Adrenergic Blocker Overdose	2b	C-LD	4. In patients with β-adrenergic blocker overdose who are in shock refractory to pharmacological therapy, ECMO might be considered.	Cardiac arrest due to overdose, toxicity	ALS
Recommendations for Cocaine Toxicity	2a	B-NR	1. For patients with cocaine-induced hypertension, tachycardia, agitation, or chest discomfort, benzodiazepines, alpha blockers, calcium channel blockers, nitroglycerin, and/or morphine can be beneficial.	Cardiac arrest due to overdose, toxicity	ALS
Recommendations for Cocaine Toxicity	2b	C-LD	2. Although contradictory evidence exists, it may be reasonable to avoid the use of pure β-adrenergic blocker medications in the setting of cocaine toxicity.	Cardiac arrest due to overdose, toxicity	ALS
Local Anesthetic Overdose	2b	C-LD	1. It may be reasonable to administer IV lipid emulsion, concomitant with standard resuscitative care, to patients with local anesthetic systemic toxicity (LAST), and particularly to patients who have premonitory neurotoxicity or cardiac arrest due to bupivacaine toxicity.	Cardiac arrest due to overdose, toxicity	ALS
Recommendations for Cardiac Arrest Due to Sodium Channel Blockers, Including Tricyclic Antidepressants	2a	C-LD	1. Administration of sodium bicarbonate for cardiac arrest or life-threatening cardiac conduction delays (ie, QRS prolongation more than 120 ms) due to sodium channel blocker/tricyclic antidepressant (TCA) overdose can be beneficial.	Cardiac arrest due to overdose, toxicity	ALS
Recommendations for Cardiac Arrest Due to Sodium Channel Blockers, Including Tricyclic Antidepressants	2b	C-LD	2. The use of ECMO for cardiac arrest or refractory shock due to sodium channel blocker/TCA toxicity may be considered.	Cardiac arrest due to overdose, toxicity	ALS
Recommendations for Carbon Monoxide, Digoxin, and Cyanide Poisoning	1	B-R	1. Antidigoxin Fab antibodies should be administered to patients with severe cardiac glycoside toxicity.	Cardiac arrest due to overdose, toxicity	ALS
Recommendations for Carbon Monoxide, Digoxin, and Cyanide Poisoning	2b	B-R	2. Hyperbaric oxygen therapy may be helpful in the treatment of acute carbon monoxide poisoning in patients with severe toxicity.	Cardiac arrest due to overdose, toxicity	ALS
Recommendations for Carbon Monoxide, Digoxin, and Cyanide Poisoning	2a	C-LD	3. Hydroxocobalamin and 100% oxygen, with or without sodium thiosulfate, can be beneficial for cyanide poisoning.	Cardiac arrest due to overdose, toxicity	ALS
